# Supplementary material for: Application of Liquid Chromatography Coupled to Mass Spectrometry for Direct Estimation of the Total Levels of Adenosine and Its Catabolites in Human Blood
Source: Pharmaceuticals (Basel). 2024 Mar 7;17(3):345. doi: 10.3390/ph17030345 (PMC10974345; doi:10.3390/ph17030345)
Supplement: Supplementary file 1 [file pharmaceuticals-17-00345-s001.zip]

Archive with 1 entries (1 files):
- pharmaceuticals-2883564-supplementary.pdf
